# Supplementary material for: Dogs’ Sociability, Owners’ Neuroticism and Attachment Style to Pets as Predictors of Dog Aggression
Source: Animals (Basel). 2020 Feb 18;10(2):315. doi: 10.3390/ani10020315 (PMC7070865; doi:10.3390/ani10020315)
Supplement: Supplementary file 1 [file animals-10-00315-s001.zip]

Archive with 2 entries (2 files):
- Dataset.xlsx
- Table S1.docx
