# Supplementary material for: Dogs’ Sociability, Owners’ Neuroticism and Attachment Style to Pets as Predictors of Dog Aggression
Source: Animals (Basel). 2020 Feb 18;10(2):315. doi: 10.3390/ani10020315 (PMC7070865; doi:10.3390/ani10020315)
Supplement: Supplementary file 1 [file animals-10-00315-s001.zip › Dataset.xlsx]

## Sheet: List1
Group	Dog ID	Stranger-directed	Owner-directed	Dog-directed	Chasing	Playfulness	Curiosity/fearlesness	Chase-proneness	Sociability	Aggressiveness	Shyness/boldness	Owner ID	Extraversion	Agreeableness	Conscientiousness	Neuroticism	Openess	Anxiety	Aviodance
1	1	0	0	0	1.3	1	3.3	1	3	1	2.1	1	2.5	4	4	2.5	5	2	3
1	2	0.6	0	0.3	1.8	3	4.1	5	2	2.5	3.5	2	3.5	4.5	5	1.5	3	1.4	2.8
1	3	0.4	0	0	1.5	3.4	3	2	3.7	2.5	3	3	3.5	3.5	4	3.5	3.5	2.6	1.5
1	4	0.3	0	0.3	2	3.3	4	3	3.7	1	3.5	4	3.5	4	4.5	1.5	3.5	1	1.4
1	5	0.4	0	1	0.8	1	1.9	3.5	3.5	3	2.5	5	4	4	3	2	3.5
1	6	0	0.3	1	1	5	5	5	3.7	2	4.7	6	3.5	3.5	3.5	4	2.5	2.9	2.8
1	7	0.3	0	0.7	1.5	5	5	5	5	2	5	7	3.5	2.5	4	2	2	1.1	1
1	8	0.1	0	0	0	5	4.7	4	5	3	4.7	8	5	3	3.5	2.5	3.5	3.3	3.3
1	9	0	0	0.3	1	4.1	4.7	5	3.5	2	4.3	9	4	4.5	4.5	1.5	4.5
1	10	0	0	0.7	0	5	3.7	5	5	2	4.7	10	5	3	3.5	2.5	3.5	2.5	1.4
1	11	0	0	1	2	3.9	3	4.5	4	3	3.9	11	3.5	4	3.5	3	2.5	1.8	2.1
1	12	0	0	0.7	0.8	1.3	3.3	1	2.3	1.5	2	12	3.5	3	5	4	3.5	1.1	1.3
1	13	0	0	0.7	1.5	5	3.3	5	4.3	2.5	4.4	13	4	3.5	3	3	4	2.5	1.8
1	14	0.1	0.1	1.3	1.3	5	3.7	3.5	4.3	1.5	4.1	14	3	4.5	2	1.5	4	1.5	2.9
2	15	1.9	0	2	2	1	2.4	1	1	2.5	1.4	15	3	3	4	3	5	1	1
2	16	1.2	0	0.3	1	5	4.3	3	2.3	4.5	3.7	16	2.5	3.5	3	4.5	3	1.4	1.6
2	17	1	0.3	3.7	2	1.9	4.4	1.5	3	2	2.7	17	4	4	4.5	4	4.5	1	2.3
2	18	0.8	1	1.7	2.3	5	2.7	4	3.7	1	3.9	18	5	4	2.5	3.5	5	1.3	2.8
2	19	1.4	0.25	3.7	2.3	1	3.6	1	2	1.5	1.9	19	2	1.5	4	4.5	5	1.8	1.6
2	20	1	0.1	1	3.3	1.6	3.3	1.5	3.7	2	2.5	20	3	2.5	3	2.5	2	1.3	3.4
2	21	2.3	0	3.3	4	1	3.3	2	1.7	2	2	21	3.5	3.5	4.5	3	3.5	1.8	1.4
2	22	1.3	0.3	1.3	2.5	1	4.7	5	3	1.5	3.4	22	3.5	3.5	4	2	4.5	1.3	2.5
2	23	1.8	0	2.3	2	1	4.1	1.5	2.5	2.5	2.3	23	3	3.5	4	4	4
2	24	0	2	1	0.5	1	2.7	1	3	2	1.9	24	1.5	3	4	4	3	2.5	3.6
2	25	3.1	0	3.3	4	1	2.7	1	1	2.5	1.4	25	3	5	4.5	3	2.5	1.5	2.8
2	26	1.2	0	0.7	4	2.4	4	4	3	2	3.4	26	3	2.5	3	2.5	2	1.3	3
2	27	1	0	3.3	3.5	5	4.3	5	3.7	1.5	4.5	27	5	4.5	4	2	4	1	2.5
3	28	0	0.5	0	4	5	3.3	5	3.7	2.5	4.3	28	3	1.5	3.5	2.5	4	1.4	2.9
3	29	0.7	0.5	0	3	5	4	5	3.7	4	4.4	29	3.5	2	3.5	3.5	4	1.3	1.8
3	30	0.2	0	0	3.5	5	4.3	5	3	3	4.3	30	4	3	4	2	3.5	1.5	2
3	31	0.6	0	3	1	4.7	4.4	5	2.75	5	4.2	31	4	4	5	1.5	1.5
3	32	0.7	0.1	0	2.8	5	4.3	5	5	1	4.8	32	4	3	3.5	2	4.5	1.9	2.8
3	33	0.7	0	1	2.3	1	4.1	1.5	2.25	4.5	2.2	33	4.5	3	4	2	3	1	1.1
3	34	0	0.1	0	3	4.1	4.3	3	3	1.5	3.6	34	4	3.5	4.5	3.5	3	2.4	2.3
3	35	0.1	0	1	3	1	2.2	1.5	3	2	1.9	35	1.5	3	3	1	3	2.5	2.9
3	36	0.4	0	2.7	4	1	2.7	1.5	1.7	1	1.7	36	2	4	5	3.5	3	1.5	1.1
3	37	0.3	0.1	0	2.5	5	3	5	3.7	1.5	4.1	37	5	4.5	3	3	4.5	1.6	2.6
3	38	0	0	0.7	2.3	3.9	2.7	5	3	2	3.7	38	5	4.5	3.5	2	4.5	1.6	2.6
3	39	0	0.3	1	2.8	1	3.3	1	3	2.5	2.1	39	3	4	2.5	3	5	2.8	3
3	40	0.4	0.1	0	2.3	5	3.7	3	3.7	2	3.9	40	4.5	4	3.5	3	4.5	2.3	3
